# Supplementary material for: Lactobacillus crispatus-Mediated Gut–Reproductive Tract Axis-Alleviated Microbial Dysbiosis and Oviductal Inflammation in a Laying Hen Model
Source: Microorganisms. 2024 Jul 30;12(8):1559. doi: 10.3390/microorganisms12081559 (PMC11356123; doi:10.3390/microorganisms12081559)
Supplement: Supplementary file 1 [file microorganisms-12-01559-s001.zip]

Archive with 1 entries (1 files):
- microorganisms-2984386-supplementary.pdf
